# Supplementary material for: A Coding SNP in GmPM30 Enhances Soybean Salinity Tolerance and Yield through the GmLEA1‐GmPM30‐GmLEC1 Module
Source: Adv Sci (Weinh). 2025 Oct 6;12(44):e09391. doi: 10.1002/advs.202509391 (PMC12667475; doi:10.1002/advs.202509391)
Supplement: Supplementary file 2 — Supporting Information [file ADVS-12-e09391-s003.zip]

Archive with 11 entries (11 files):
- Figure-S1.tif
- Figure-S10.tif
- Figure-S11.tif
- Figure-S2.tif
- Figure-S3.tif
- Figure-S4.tif
- Figure-S5.tif
- Figure-S6.tif
- Figure-S7.tif
- Figure-S8.tif
- Figure-S9.tif
