# Supplementary material for: A Coding SNP in GmPM30 Enhances Soybean Salinity Tolerance and Yield through the GmLEA1‐GmPM30‐GmLEC1 Module
Source: Adv Sci (Weinh). 2025 Oct 6;12(44):e09391. doi: 10.1002/advs.202509391 (PMC12667475; doi:10.1002/advs.202509391)
Supplement: Supplementary file 3 — Supporting Information [file ADVS-12-e09391-s002.zip › Table S1.xlsx]

## Sheet: Sheet1
GmPM30-F	ATGGCATCCCATAGGCAAA	Vector construction
GmPM30-R	GTAATTTCTGCGGTTGTCTTGAT
GmLEA1-F	ATGGCCGCCAATTCGA
GmLEA1-R	AGGAAGGGTGTGAGGCTTCT
GmLEC1-F	ATGGGTTTGTGGAACACAACG
GmLEC1-R	TCCGATACTGTTGTTGAAGGCT
GmLEA1-F-mcherry	aagtccggagctagctctagaATGGCCGCCAATTCGAGTAGC
GmLEA1-R-mcherry	gcccttgctcaccatggatccAGGAAGGGTGTGAGGCTTCT
GmLEC1-F-mcherry	aagtccggagctagctctagaATGGGTTTGTGGAACACAACG
GmLEC1-R-mcherry	gcccttgctcaccatggatccTCCGATACTGTTGTTGAAGG
GmPM30-sgRNA-F1	TGGTCTCgTGCAGACTTGCGACACTTCCCAAGgttttagagctagaaatagc
GmPM30-sgRNA-R1	TGGTCTCgCTGCAGCAGACAtgcaccagccgggaatcgaa
GmPM30-sgRNA-F2	TGGTCTCgGCAGGAACCCTTgttttagagctagaaatagc
GmPM30-sgRNA-R2	TGGTCTCgGGCGAGCATGATtgcaccagccgggaatcgaa
GmPM30-sgRNA-F3	TGGTCTCgCGCCCAAGCCAAgttttagagctagaaatagc
GmPM30-sgRNA-R3	TGGTCTCgAAACTTAGTTTGACCAGCTTCATAtgcaccagccgggaatcgaa
GmELF1b-F	GTTGAAAAGCCAGGGGACA	qRT-PCR
GmELF1b-R	TCTTACCCCTTGAGCGTGG
Chr13_45015513-F1	GAAGGTGACCAAGTTCATGCTCAAGCGGCAAAGGAGAAGA	KASP molecular marker
Chr13_45015513-F2	GAAGGTCGGAGTCAACGGATTAAGCGGCAAAGGAGAAGG
Chr13_45015513-R	TTTGTTGAGCAGCTCCTGTATTCT
