# Supplementary material for: A Coding SNP in GmPM30 Enhances Soybean Salinity Tolerance and Yield through the GmLEA1‐GmPM30‐GmLEC1 Module
Source: Adv Sci (Weinh). 2025 Oct 6;12(44):e09391. doi: 10.1002/advs.202509391 (PMC12667475; doi:10.1002/advs.202509391)
Supplement: Supplementary file 3 — Supporting Information [file ADVS-12-e09391-s002.zip › Table S2.xlsx]

## Sheet: Sheet1
Number of clones	Gene ID	Gene Annotation in soybean ( Glycine max)
21	Glyma.01G230200	Glycine soja late embryogenesis abundant protein like	GmLEA1
6	Glyma.02G121100	protein YABBY 4
1	Glyma.02G167900	40S ribosomal protein S5
1	Glyma.04G147600	SPX domain-containing protein 3
2	Glyma.06G001800	50S ribosomal protein L3, chloroplastic-like
1	Glyma.07G132000	metallothionein
3	Glyma.07G216900	proline-rich antigen homolog
1	Glyma.08G082900	chlorophyll a-b binding protein 3, chloroplastic-like
1	Glyma.08G133600	serine/threonine-protein kinase SAPK2
5	Glyma.08G139900	nucleolin
1	Glyma.08G206000	translation machinery associated TMA7 superfamily protein
1	Glyma.09G086100	APO protein 2, chloroplastic
1	Glyma.10G236200	CYTOCHROME B561
3	Glyma.11G078700	3-dehydroquinate synthase
1	Glyma.12G036700	NADP-dependent D-sorbitol-6-phosphate dehydrogenase-like
1	Glyma.12G092000	photosystem I subunit O
3	Glyma.12G218700	vesicle-associated protein 4-1
1	Glyma.13G365200
1	Glyma.14G052000
1	Glyma.14G061500	aquaporin PIP1-7
1	Glyma.15G071300	stem-specific protein TSJT1-like
1	Glyma.15G076500	auxin-repressed superfamily protein
1	Glyma.16G213200	succinate--CoA ligase [ADP-forming] subunit alpha, mitochondrial
1	Glyma.17G038000	probable protein phosphatase 2C 47
1	Glyma.17G119300	GDP-fucose transporter 1
1	Glyma.19G262500	translation initiation factor eIF-2B subunit alpha
13	Glyma.20G158700	putative lectin	GmLEC1
1	Glyma.20G248400	protein CMSS1
