# Supplementary material for: A Coding SNP in GmPM30 Enhances Soybean Salinity Tolerance and Yield through the GmLEA1‐GmPM30‐GmLEC1 Module
Source: Adv Sci (Weinh). 2025 Oct 6;12(44):e09391. doi: 10.1002/advs.202509391 (PMC12667475; doi:10.1002/advs.202509391)
Supplement: Supplementary file 3 — Supporting Information [file ADVS-12-e09391-s002.zip › Table S3.xlsx]

## Sheet: Sheet1
Sample	Call	RFU1	RFU2	Genotyping
AAF0001-W	Allele 1	3476.43	2340.83	A:A
AAF0002-W	Allele 1	3942.36	2406.36	A:A
AAF0003-W	Allele 1	3596.68	2423.51	A:A
AAF0004-W	Allele 2	2399.58	3208.53	G:G
AAF0006-W	Allele 1	3738.92	2346.68	A:A
AAF0007-W	Allele 1	4009.81	2393.18	A:A
AAF0008-W	Allele 1	3726.2	2376.88	A:A
AAF0009-W	Allele 1	3622.77	2422.53	A:A
AAF0010-W	Allele 2	2671.63	3594.82	G:G
AAF0011-W	Allele 1	3891.83	2394.48	A:A
AAF0012-X	Allele 1	3466.62	2328.15	A:A
AAF0014-W	Allele 1	3800.2	2369.66	A:A
AAF0017-X	Allele 1	3763.33	2381.81	A:A
AAF0018-W	Allele 1	3933.98	2373.03	A:A
AAF0020-W	Allele 2	2424.97	3692.43	G:G
AAF0022-W	Allele 2	2520.27	3280.46	G:G
AAF0023-W	Allele 1	3900.63	2384.36	A:A
AAF0024-W	Allele 1	3743.7	2336.16	A:A
AAF0026-W	Allele 1	3713.71	2340.8	A:A
AAF0028-W	Allele 1	3852.8	2388.13	A:A
AAF0031-W	Allele 1	3586.68	2320.72	A:A
AAF0032-W	Allele 2	2524.63	3611.79	G:G
AAF0033-W	Allele 2	2503.19	3763.96	G:G
AAF0034-W	Allele 1	3826.18	2397.64	A:A
AAF0035-W	Allele 1	3707.42	2388.97	A:A
AAF0038-W	Allele 2	2448.99	3253.33	G:G
AAF0040-W	Allele 1	3107.99	2431.04	A:A
AAF0041-W	Allele 1	3602.85	2324.42	A:A
AAF0042-W	Allele 1	3842.18	2450.46	A:A
AAF0043-W	Allele 1	3851.97	2402.09	A:A
AAF0044-W	Allele 1	3652.84	2344.28	A:A
AAF0045-W	Allele 1	3700.23	2347.5	A:A
AAF0046-W	Allele 2	2514.28	3108.53	G:G
AAF0047-X	Allele 1	3795.33	2374.71	A:A
AAF0048-W	Allele 1	3745.15	2372.8	A:A
AAF0049-X	Allele 1	3952.67	2388.1	A:A
AAF0050-W	Allele 1	3592.51	2317.78	A:A
AAF0051-W	Allele 1	3720.11	2355.8	A:A
AAF0053-W	Allele 1	3593.41	2322.82	A:A
AAF0054-W	Allele 1	3652.12	2332.99	A:A
AAF0055-W	Allele 1	3740.94	2449.76	A:A
AAF0056-W	Allele 2	2666.55	3444.22	G:G
AAF0057-W	Allele 1	3882.76	2401.82	A:A
AAF0058-W	Allele 1	3722.86	2357.01	A:A
AAF0059-X	Allele 2	2395.02	3725.7	G:G
AAF0063-W	Allele 1	3675.1	2334.07	A:A
AAF0065-W	Allele 2	2424.7	3738.28	G:G
AAF0068-W	Allele 1	3777.56	2336.15	A:A
AAF0073-W	Allele 2	2463.01	2984.15	G:G
AAF0074-W	Allele 1	3541.84	2304.93	A:A
AAF0075-W	Allele 1	3428.31	2373.2	A:A
AAF0080-W	Allele 1	3589.27	2335.98	A:A
AAF0081-W	Allele 1	3498.6	2344.33	A:A
AAF0087-W	Allele 1	3856.43	2387.09	A:A
AAF0089-W	Allele 1	3643.62	2325	A:A
AAF0090-W	Allele 1	3751.43	2379.52	A:A
AAF0096-W	Allele 1	3693.02	2319.4	A:A
AAF0109-W	Allele 1	3586.76	2324.74	A:A
AAF0111-X	Allele 1	3362.82	2589.79	A:A
AAF0121-X	Allele 1	3706.9	2335.15	A:A
AAF0122-W	Allele 1	3830.62	2387.31	A:A
AAF0123-W	Allele 1	3566.07	2360.41	A:A
AAF0124-W	Allele 1	3590.92	2313.24	A:A
AAF0129-W	Allele 2	2402.58	3319.34	G:G
AAF0133-W	Allele 1	3866.45	2354.73	A:A
AAF0134-W	Allele 1	3573.55	2423.86	A:A
AAF0138-W	Allele 1	3746.32	2403.43	A:A
AAF0139-W	Allele 2	2449.88	3419.9	G:G
AAF0144-W	Allele 1	3512.28	2437.99	A:A
AAF0145-W	Allele 1	4090.83	2383.46	A:A
AAF0146-W	Allele 1	3744.78	2362.79	A:A
AAF0152-X	Allele 2	2471.73	3491.27	G:G
AAF0181-W	Allele 2	2477.11	3381.38	G:G
AAF0190-X	Allele 1	3821.35	2383.21	A:A
AAF0204-W	Allele 1	3873.39	2371.82	A:A
AAF0213-W	Allele 1	3481.01	2331.88	A:A
AAF0227-W	Allele 1	3767.27	2394.46	A:A
AAF0238-X	Allele 1	3677.22	2348.61	A:A
AAF0243-X	Allele 1	3725.31	2344.21	A:A
AAF0258-X	Allele 2	2484.1	3284.94	G:G
AAF0261-X	Allele 2	2689.34	3278.71	G:G
AAF0269-X	Allele 1	3581.33	2317.41	A:A
AAF0273-X	Allele 1	3457.82	2312.96	A:A
AAF0275-W	Allele 1	3664.58	2490.86	A:A
AAF0291-W	Allele 1	3720.94	2378.05	A:A
AAF0292-W	Allele 1	3721.61	2344.2	A:A
AAF0293-X	Allele 1	3632.34	2324.58	A:A
AAF0295-X	Allele 1	3513.35	2306.44	A:A
AAF0297-X	Allele 2	2489.14	3401.65	G:G
AAF0298-X	Allele 1	3444.06	2323.98	A:A
AAF0299-W	Allele 1	3557.46	2350.42	A:A
AAF0303-X	Allele 1	3636.11	2373.32	A:A
AAF0305-W	Allele 1	3605.46	2357.43	A:A
AAF0309-X	Allele 1	3541.52	2345.31	A:A
AAF0320-X	Allele 1	3729.93	2361.27	A:A
AAF0321-X	Allele 2	2489.37	3966.36	G:G
AAF0324-W	Allele 1	3602.75	2385.68	A:A
AAF0326-W	Allele 1	3862.87	2391.02	A:A
AAF0330-W	Allele 1	3601.11	2351.77	A:A
AAF0333-W	Allele 1	3652.56	2358.27	A:A
AAF0336-X	Allele 1	3966.58	2391.86	A:A
AAF0337-W	Allele 1	3564.29	2353.17	A:A
AAF0340-W	Allele 1	3773.01	2384.8	A:A
AAF0341-W	Allele 1	3940.56	2380.39	A:A
AAF0343-W	Allele 1	3683.79	2329.55	A:A
AAF0345-X	Allele 2	2606.41	3187.07	G:G
AAF0347-W	Allele 1	3806.89	2367.9	A:A
AAF0352-W	Allele 1	3950.14	2358.95	A:A
AAF0356-W	Allele 1	3757.18	2347.29	A:A
AAF0360-W	Allele 1	3722.69	2366.83	A:A
AAF0361-X	Allele 1	3561.1	2337.3	A:A
AAF0362-X	Allele 1	3542.81	2332.6	A:A
AAF0378-W	Allele 2	2626.48	3193.73	G:G
AAF0388-W	Allele 1	3367.4	2330.72	A:A
AAF0398-W	Allele 1	3389.32	2360.03	A:A
AAF0401-W	Allele 2	2483.55	3362.3	G:G
AAF0408-W	Allele 2	2549.86	3431.64	G:G
AAF0412-W	Allele 2	2475.42	3459.22	G:G
AAF0414-W	Allele 1	3659.21	2358.16	A:A
AAF0418-W	Allele 1	3657.17	2368.25	A:A
AAF0420-W	Allele 1	3669.26	2337.47	A:A
AAF0421-X	Allele 2	2495.84	3284.26	G:G
AAF0427-X	Allele 1	3655.06	2345.84	A:A
AAF0441-X	Allele 2	2500.26	3424.44	G:G
L100	Allele 1	3845.58	2345.49	A:A
L103	Allele 1	3113.56	2454.21	A:A
L106	Allele 1	3517.7	2363.11	A:A
L11	Allele 2	2660.71	3566.99	G:G
L117	Allele 2	2391.64	3547.69	G:G
L13	Allele 1	4015.65	2375.18	A:A
L15	Allele 2	2601.84	3569.15	G:G
L19	Allele 1	3899.58	2405.52	A:A
L23	Allele 2	2583.44	3763.24	G:G
L25	Allele 2	2486.3	3424.56	G:G
L27	Allele 1	3772.72	2337.62	A:A
L28	Allele 1	3558.58	2349.84	A:A
L31	Allele 1	4047.95	2402.69	A:A
L32	Allele 1	3832.95	2333.04	A:A
L34	Allele 2	2462.59	3768.8	G:G
L36	Allele 2	2431.01	3651.26	G:G
L38	Allele 1	3638.12	2308.59	A:A
L39	Allele 2	2395.49	3420.36	G:G
L4	Allele 1	3732.17	2349.33	A:A
L43	Allele 2	2535.3	3729.55	G:G
L45	Allele 2	2602.28	3509.95	G:G
L47	Allele 2	2655.58	3699.33	G:G
L48	Allele 2	2559.28	3526.53	G:G
L50	Allele 1	3773.47	2338.72	A:A
L51	Allele 1	3808.75	2365.93	A:A
L54	Allele 1	3634.35	2342.27	A:A
L56	Allele 1	3714.37	2316.91	A:A
L59	Allele 1	4391.64	2487.89	A:A
L6	Allele 1	3833.03	2339.12	A:A
L60	Allele 2	2519.5	3300.28	G:G
L61	Allele 2	2457.55	3570.05	G:G
L62	Allele 2	2420.55	3408.51	G:G
L72	Allele 1	3204.09	2402.9	A:A
L73	Allele 1	3740.84	2339.56	A:A
L74	Allele 2	2434.06	3324.41	G:G
L77	Allele 2	2416.91	3509.13	G:G
L80	Allele 1	3801.3	2328.66	A:A
L84	Allele 2	2433.39	3603.23	G:G
L88	Allele 1	3878.4	2436.06	A:A
L89	Allele 1	3876.87	2382.85	A:A
L93	Allele 2	2478.63	3716.94	G:G
L94	Allele 1	3610.01	2325.33	A:A
L97	Allele 1	3285.61	2428.45	A:A
L98	Allele 1	3611.32	2304.35	A:A
	No Call	2443.63	2236.99
	No Call	2461.64	2232.99
	No Call	2671.02	2257.5
	No Call	2619.64	2288.22
