# Supplementary material for: A Coding SNP in GmPM30 Enhances Soybean Salinity Tolerance and Yield through the GmLEA1‐GmPM30‐GmLEC1 Module
Source: Adv Sci (Weinh). 2025 Oct 6;12(44):e09391. doi: 10.1002/advs.202509391 (PMC12667475; doi:10.1002/advs.202509391)
Supplement: Supplementary file 3 — Supporting Information [file ADVS-12-e09391-s002.zip › Table S4.xlsx]

## Sheet: Sheet1
Name	Sample	Grain Weight (g) NaCl	100 seed weight (g) NaCl	Grain Weight (g)	100 seed weight (g)
Hedou 12	AAF0001	33.895	24.115	42.3887	35.09
	AAF0002	20.5525	17.8275	38.4598	22.92
	AAF0003	28.33	21.3075	19.8144	23.04
	AAF0005	21.23	16.02	19.602	18.74
	AAF0006	25.415	21.6775	24.7855	26.09
	AAF0007	26.95	20.6325	25.6051	23.93
	AAF0009	19.1725	18.1275	31.9148	21.77
	AAF0011	20.0775	14.02	32.009	15.33
	AAF0012	27.0325	19.52	20.2384	26.49
	AAF0013	21.5	18.19	24.0655	23.64
	AAF0017	21.6525	22.3275	20.3278	24.79
	AAF0021	26.2625	18.96	35.2656	23.7
	AAF0023	21.6775	16.165	22.4125	17.93
	AAF0030	32.2925	17.31	24.168	21.2
	AAF0031	31.6225	18.4875	30.6414	24.28
	AAF0034	25.0525	21.27	25.1834	32.04
	AAF0036	22.125	20.9825	39.4725	27.26
	AAF0041	19.31	16.0425	21.3908	20.18
	AAF0044	25.7467	21.62	40.6879	25.85
	AAF0045	25.81	17.4975	27.4824	20.82
	AAF0048	28.065	19.995	29.0568	25.99
	AAF0049	21.9125	22.02	22.6437	29.18
Jidou 7	AAF0051	31.3875	22.915	34.5276	27.23
	AAF0053	16.96	17.475	17.5694	23.24
	AAF0054	22.915	17.9225	38.5955	22.73
	AAF0055	29.18	23.19	23.1842	24.1
	AAF0061	28.5825	15.365	36.038	19.21
	AAF0063	23.09	19.7525	32.3244	21.9
	AAF0064	22.1567	17.285	22.0223	19.42
Jidou 20	AAF0066	31.1325	24.595	34.1558	30.28
	AAF0067	22.49	18.9725	25.1959	22.74
	AAF0068	25.005	17.335	25.665	23.72
	AAF0069	27.3625	15.1575	27.5906	19.43
	AAF0070	23.5	19	23.9316	21.56
	AAF0071	17.27	18.76	33.7664	26.97
	AAF0074	21.475	24.3525	32.6351	28.28
Jidou 12	AAF0078	26.6675	22.705	37.9985	29.64
	AAF0081	24.3175	16.93	33.5482	20.76
	AAF0083	20.0475	19.1825	29.0262	23.11
	AAF0084	28.675	20.1675	27.713	25.9
	AAF0087	25.515	17.21	35.6642	24.63
	AAF0089	29.41	20.0075	38.1728	25.28
	AAF0095	21.15	19.375	39.3312	28.92
	AAF0096	22.73	20.3425	26.573	29.33
	AAF0101	25.995	18.68	39.8873	26.77
	AAF0105	26.6825	14.7325	28.5392	18.46
	AAF0108	24.465	18.7775	34.3714	23.77
	AAF0109	39.4333	25.25	32.5649	29.18
	AAF0110	23.3625	15.3925	27.0574	21.04
	AAF0111	20.175	15.42	24.8773	20.03
	AAF0113	18.7725	19.1125	32.577	26.02
	AAF0115	28.2475	25.65	30.1363	34.88
	AAF0116	22.4	19.105	36.1692	30.6
	AAF0118	16.3633	13.6025	15.2781	12.03
	AAF0119	26.145	22.86	41.3368	33.39
	AAF0120	22.6075	16.9325	24.0055	25.98
	AAF0121	22.105	22.32	34.7917	28.24
	AAF0126	27.23	18.215	27.7782	20.73
	AAF0128	16.7625	12.7525	18.7776	13.04
	AAF0137	26.6925	23.9525	29.8434	30.64
	AAF0146	22.55	19.03	33.9904	30.08
	AAF0155	20.7933	18.59	32.1367	24.42
	AAF0157	21.07	18.2433	44.416	27.76
	AAF0161	16.9425	13.585	31.4312	16.02
	AAF0163	20.565	13.7875	31.9702	14.44
	AAF0170	23.7725	18.4475	29.0625	26.86
	AAF0178	19.18	20.62	12.9444	23.45
	AAF0193	23.6825	17.7625	32.296	22
	AAF0205	23.755	15.73	29.279	14.09
	AAF0215	19.5033	13.085	32.9756	16.79
	AAF0219	24.41	17.14	34.5605	20.45
	AAF0230	25.91	21.9575	27.3383	23.69
	AAF0236	22.165	19.48	35.5511	25.43
	AAF0238	23.2267	16.27	39.1041	20.69
	AAF0241	18.745	18.6875	36.5582	24.47
	AAF0243	23.42	20.56	36.8469	27.58
	AAF0249	28.53	25.4775	26.6396	21.8
	AAF0256	27.744	21.294	43.3007	23.61
	AAF0266	30.225	21.9475	47.1653	24.85
	AAF0268	29.452	22.89	25.5433	24.42
	AAF0269	26.1725	19.45	27.554	23.96
	AAF0270	18.2075	18.995	31.7326	22.41
	AAF0281	25.385	23.465	44.793	28.35
	AAF0293	24.7775	18.07	28.873	21.94
	AAF0295	21.215	18.54	36.2094	20.81
	AAF0302	22.985	23.8725	20.4462	25.18
	AAF0303	25.4425	22.515	22.5018	25.79
	AAF0306	27.9433	21.0233	34.825	33.23
	AAF0309	30.0975	18.8575	24.7296	22.4
	AAF0312	24.6925	18.155	28.8585	22.94
	AAF0316	26.12	18.49	29.6487	20.85
	AAF0318	21.8386	15.7629	27.3779	23.89
	AAF0320	39.4433	25.105	31.122	28.5
	AAF0332	22.274	16.728	18.3002	19.72
	AAF0336	23.685	16.6775	33.9322	24.66
	AAF0340	22.335	17.175	36.2764	20.38
	AAF0341	16.8767	17.6933	33.8341	22.83
	AAF0343	26.355	16.67	31.591	22.31
	AAF0345	24.2833	17.4078	21.68	20
	AAF0346	21.98	16.05	31.4072	18.26
	AAF0347	23	19.2475	35.5738	23.04
	AAF0348	26.5	23.7225	42.9111	28.12
	AAF0349	28.4725	24.6975	22.6846	30.49
	AAF0351	27.1575	23.5225	26.1776	28.83
	AAF0352	21.6475	17.8075	45.5095	31.56
	AAF0353	25.18	20.635	23.8795	21.63
	AAF0355	27.0975	17.4575	52.9275	23.44
	AAF0356	24.8375	17.385	25.8509	21.12
	AAF0360	27.79	22.005	26.4798	28.72
	AAF0362	32.06	19.8525	35.9755	23.21
	AAF0364	21.9422	16.2744	18.5687	16.85
	AAF0368	22.3	16.1975	12.4435	16.33
Wandou 29	AAF0370	27.2125	21.0825	41.4599	26.01
	AAF0371	26.2175	21.4325	36.2608	27.68
	AAF0376	26.09	16.8375	25.025	19.25
	AAF0379	25.4775	17.805	26.014	22.94
	AAF0384	28.29	21.38	25.0066	26.49
	AAF0385	18.1975	13.2725	18.1764	16.83
	AAF0387	26.4225	19.6275	33.6107	24.86
	AAF0388	25.79	17.55	32.565	21.71
	AAF0389	24.6425	18.86	30.608	22.74
	AAF0390	27.35	19.4475	29.5735	24.81
	AAF0392	22.84	19.1425	32.6433	23.35
	AAF0394	26.0725	20.39	47.8937	23.34
	AAF0395	23.82	23.365	19.4588	29.13
	AAF0396	21.7575	20.14	33.4854	23.85
	AAF0397	24.8025	18.2925	35.4915	22.52
	AAF0398	26.055	16.4225	30.3702	22.43
	AAF0399	28.515	20.2	34.992	20.25
	AAF0400	28.265	19.98	21.6251	22.34
	AAF0402	31.3575	18.47	23.3897	21.38
	AAF0406	28.55	24.9033	26.3088	28.35
	AAF0407	26.3475	19.1475	29.1839	22.21
	AAF0409	33.5275	17.3375	34.0229	19.85
	AAF0410	21.595	18.58	40.4011	22.47
Zhonghuang 13	AAF0414	27.425	23.6425	30.5472	27.52
	AAF0415	21.3275	21.5325	21.9393	25.69
Zhongdou 41	AAF0417	28.5625	21.3625	43.0256	27.37
	AAF0420	26.7675	20.0925	30.4589	23.04
	AAF0422	30.3225	16.6125	38.3786	18.85
	AAF0433	24.97	18.29	27.9072	22.8
	AAF0434	26.3	20.075	27.4458	24.16
	AAF0445	23.77	17.9867	21.8039	17.99
	AAF0446	25.4325	20.2125	25.8336	22.08
	AAF0447	25.17	20.2225	21.9648	21.12
	AAF0449	21.275	20.15	34.8479	26.44
	AAF0452	23.3383	17.3117	27.6148	22.27
	AAF0456	22.6767	15.1933	25.7011	22.08
	AAF0462	29.39	19.56	15.176	21.68
